# Supplementary material for: Temporal dynamics of early inflammatory markers after professional dental cleaning: a meta-analysis and spline-based meta-regression of TNF-α, IL-1β, IL-6, and (hs)CRP
Source: Front Immunol. 2025 Aug 28;16:1634622. doi: 10.3389/fimmu.2025.1634622 (PMC12423065; doi:10.3389/fimmu.2025.1634622)
Supplement: Supplementary file 1 [file DataSheet1.zip]

Archive with 21 entries (19 files):
- Supplementary materials/
- Supplementary materials/.DS_Store
- Supplementary materials/.Rhistory
- Supplementary materials/PDF/
- Supplementary materials/PDF/CRP_Intensive_results.pdf
- Supplementary materials/PDF/CRP_Standard_results.pdf
- Supplementary materials/PDF/hs-CRP_Intensive_results.pdf
- Supplementary materials/PDF/hs-CRP_Standard_results.pdf
- Supplementary materials/PDF/IL-1beta_Intensive_results.pdf
- Supplementary materials/PDF/IL-1beta_Standard_results.pdf
- Supplementary materials/PDF/IL-6_Intensive_results.pdf
- Supplementary materials/PDF/IL-6_Standard_results.pdf
- Supplementary materials/PDF/TNF-a_Intensive_results.pdf
- Supplementary materials/PDF/TNF-a_Standard_results.pdf
- Supplementary materials/Supplementary Figure 1.docx
- Supplementary materials/Supplementary File 1.html
- Supplementary materials/Supplementary Methods 1.docx
- Supplementary materials/Supplementary Methods 2.docx
- Supplementary materials/Supplementary Table 1.docx
- Supplementary materials/Supplementary Table 2.docx
- Supplementary materials/Supplementary Table 3.docx
